# Supplementary material for: Continuous exposure to Plasmodium results in decreased susceptibility and transcriptomic divergence of the Anopheles gambiae immune system
Source: BMC Genomics. 2007 Dec 5;8:451. doi: 10.1186/1471-2164-8-451 (PMC2234432; doi:10.1186/1471-2164-8-451)
Supplement: Additional file 4 — Genes with higher expression in the control line. Genes with higher expression in the control line as compared to the exposed line. Gene names, their corresponding transcript IDs (ENSANGT numbers), and the average log2-fold differences are shown (for Gen 13A, Gen 14B, Gen15A, Gen15B, and Gen16A). The fold difference represents the average of the five exposed sets of mosquitoes. The genes are sorted into groups (column C) according to their function (see also Fig. 2 for nomenclature of the group names). CS = cytoskeleton, structure; D = diverse function; DIG = digestive; I = immunity; M = metabolism; RSM = redox, stress, mitochondrial; RTT = replication, transcription, translation; TRP = transport; U = unknown function; D = diverse function. The nomenclature used for the cytochrome P450 and GSTs follows [42]. [file 1471-2164-8-451-S4.xls]

## Sheet: Sheet1
Gene Name	ENSANGT ID	Functional Group		Average log2 value
ACTIN	ENSANGT00000022175	CS		-0.787626
ACTIN	ENSANGT00000022307	CS		-1.24404
ACTIN	ENSANGT00000022306	CS		-2.10078
BETA-INTEGRIN 1	ENSANGT00000021373	CS		-0.827888
CHITIN BINDING PROTEIN	ENSANGT00000024865	CS		-3.13964
CHITIN BINDING PROTEIN	ENSANGT00000024865	CS		-2.9883
CUTICLE	ENSANGT00000014314	CS		-0.754925
CUTICLE	ENSANGT00000014823	CS		-0.808307
CUTICLE	ENSANGT00000018253	CS		-0.884518
CUTICLE	ENSANGT00000012316	CS		-1.22895
CUTICLE	ENSANGT00000010846	CS		-1.43973
CUTICLE	ENSANGT00000010802	CS		-2.3879
CUTICLE	ENSANGT00000010776	CS		-2.51937
CUTICLE	ENSANGT00000021477	CS		-2.60446
CUTICLE LM LM ACP	ENSANGT00000020715	CS		-2.25007
INSECT CUTICLE PROTEIN CUT4	ENSANGT00000010802	CS		-1.82592
MYOSIN HEAVY CHAIN	ENSANGT00000024269	CS		-0.869317
TROPOMYOSIN	ENSANGT00000023565	CS		-0.843281
ACETYLCHOLINE RECEPTOR PROTEIN CHAIN PRECURSOR	ENSANGT00000011095	D		-0.920573
ANOSMIN 1 PRECURSOR KALLMANN SYNDROME	ENSANGT00000027358	D		-1.18921
BETA BETA CAROTENE DIOXYGENASE BETA CAROTENE DIOXYGENASE	ENSANGT00000025453	D		-0.953556
CELLULAR RETINALDEHYDE BINDING CRALBP	ENSANGT00000029595	D		-1.39321
CYSTEINE RICH HYDROPHOBIC	ENSANGT00000013893	D		-0.98983
D7 RELATED PROTEIN	ENSANGT00000018321	D		-0.826108
D7 RELATED2 PROTEIN PRECURSOR	ENSANGT00000018371	D		-0.810163
DOMON DOMAIN CONTAINING PRECURSOR	ENSANGT00000015445	D		-0.883046
ESTERASE	ENSANGT00000029354	D		-0.901396
EXTRACELLULAR SULFATASE SULF PRECURSOR EC3.1.6.-	ENSANGT00000017586	D		-0.90541
G COUPLED RECEPTOR KINASE EC_2.7.1.- G COUPLED RECEPTOR KINASE	ENSANGT00000029402	D		-1.0502
GAMMA SECRETASE SUBUNIT PEN 2 PRESENILIN ENHANCER 2	ENSANGT00000010559	D		-1.35866
GLYCERALDEHYDE 3 PHOSPHATE DEHYDROGENASE EC_1.2.1.12 GAPDH	ENSANGT00000027743	D		-1.19239
HISTONE H4	ENSANGT00000016008	D		-1.14792
HISTONE H4	ENSANGT00000025614	D		-1.17931
HISTONE H4	ENSANGT00000012883	D		-1.1826
HISTONE H4	ENSANGT00000012785	D		-1.21112
HISTONE H4	ENSANGT00000016178	D		-1.21346
HOMEOBOX PROTEIN	ENSANGT00000029252	D		-0.922838
LACTOSYLCERAMIDE 4 ALPHA GALACTOSYLTRANSFERASE EC2.4.1.228 ALPHA 1 4 GALACTOSYLTRANSFERASE UDP GALACTOSE:BETA D GALACTOSYL BETA1 R 4 ALPHA D GALACTOSYLTRANSFERASE ALPHA 1 4 N ACETYLGLUCOSAMINYLTRANSFERASE GLOBOTRIAOSYLCERAMIDE SYNTHASE GB3 SYNTHASE	ENSANGT00000011408	D		-0.844822
LORICRIN	ENSANGT00000015166	D		-1.1914
LYSC1	ENSANGT00000025070	D		-0.83728
NINJURIN	ENSANGT00000013659	D		-0.949163
NOSE RESISTANT TO FLUOXETINE 6 PRECURSOR NRF 6	ENSANGT00000009300	D		-1.66912
NUCLEIC ACID BINDING	ENSANGT00000019216	D		-0.99426
O MANNOSYL TRANSFERASE EC2.4.1.109 DOLICHYL PHOSPHATE MANNOSE MANNOSYLTRANSFERASE	ENSANGT00000021267	D		-0.898649
OPSIN	ENSANGT00000012077	D		-1.02721
PHEROMONE/ODORANT BINDING PROTEIN	ENSANGT00000018340	D		-1.04689
PHOSPHATASE 2C EC_3.1.3.16 PP2C	ENSANGT00000017684	D		-0.906066
PRECURSOR	ENSANGT00000010054	D		-0.844939
PREFOLDIN SUBUNIT 6	ENSANGT00000016626	D		-1.69197
PROBABLE G COUPLED RECEPTOR MTH PRECURSOR METHUSELAH	ENSANGT00000020602	D		-1.20751
RECEPTOR	ENSANGT00000010795	D		-0.885479
RETINALDEHYDE BINDING PROTEIN	ENSANGT00000015105	D		-0.986884
RHO GUANINE NUCLEOTIDE EXCHANGE FACTOR 4 APC STIMULATED GUANINE NUCLEOTIDE EXCHANGE FACTOR ASEF	ENSANGT00000020434	D		-0.987927
SENESCENCE MARKER 30 SMP 30 REGUCALCIN RC	ENSANGT00000010332	D		-1.52221
SG2 PROTEIN PRECURSOR	ENSANGT00000010054	D		-0.821027
SORBITOL DEHYDROGENASE EC1.1.1.14 L IDITOL 2 DEHYDROGENASE	ENSANGT00000011286	D		-0.789808
SORBITOL DEHYDROGENASE EC1.1.1.14 L IDITOL 2 DEHYDROGENASE	ENSANGT00000011284	D		-0.873741
SORTING NEXIN 26	ENSANGT00000010655	D		-1.35278
SULFOTRANSFERASE	ENSANGT00000020035	D		-0.891294
THYMIDYLATE KINASE EC_2.7.4.9 DTMP KINASE	ENSANGT00000015825	D		-0.880078
TROPONIN I TNI	ENSANGT00000023853	D		-1.08629
TROPONIN T	ENSANGT00000022771	D		-2.20621
TROPONIN T	ENSANGT00000022782	D		-2.25609
UBIQUINOL CYTOCHROME C REDUCTASE COMPLEX UBIQUINONE BINDING QP C	ENSANGT00000022509	D		-0.835053
UBIQUITIN CARBOXYL TERMINAL HYDROLASE EC3.1.2.15 UBIQUITIN THIOLESTERASE UBIQUITIN SPECIFIC PROCESSING PROTEASE DEUBIQUITINATING ENZYME	ENSANGT00000000895	D		-0.764766
ZINC FINGER	ENSANGT00000021337	D		-0.756833
TRY7	ENSANGT00000018316	DIG		-1.60643
CLIPB17	ENSANGT00000022148	I		-0.880446
CLIPC7	ENSANGT00000021259	I		-1.21536
F BOX/LRR REPEAT F BOX AND LEUCINE RICH REPEAT	ENSANGT00000026413	I(LRR)		-1.35486
F BOX/LRR REPEAT F BOX AND LEUCINE RICH REPEAT	ENSANGT00000008730	I(LRR)		-2.01957
FBN24	ENSANGT00000021318	I(FBN)		-0.754344
FBN24A/B	ENSANGT00000002335	I(FBN)		-1.03069
FBN33	ENSANGT00000020316	I(FBN)		-0.872934
FBN37	ENSANGT00000019563	I(FBN)		-1.08119
FBN6	ENSANGT00000002335	I(FBN)		-0.881139
FBN9	ENSANGT00000011248	I(FBN)		-1.92745
GNBPB1	ENSANGT00000017694	I		-0.834517
IMMUNE-RESPONSIVE CHYMOTRYPSIN-LIKE SERINE PROTEASE-RELATED PROTEIN ISPR1	ENSANGT00000010320	I		-1.90146
IRSP1	ENSANGT00000021028	I		-0.917677
IRSP2	ENSANGT00000019220	I		-1.13154
LRRD20	ENSANGT00000015763	I(LRR)		-0.964806
SERINE PROTEASE	ENSANGT00000023723	I		-1.14005
SERINE PROTEASE	ENSANGT00000010444	I		-1.17767
SERINE PROTEASE	ENSANGT00000010320	I		-1.57861
TEP1	ENSANGT00000021282	I		-1.02179
TEP19	ENSANGT00000018119	I		-1.13231
TEP3	ENSANGT00000016283	I		-0.911047
TEP4	ENSANGT00000021216	I		-0.753595
TEP5	ENSANGT00000021278	I		-0.943218
TEP9	ENSANGT00000018121	I		-0.82341
TOLL5B	ENSANGT00000016637	I		-0.969101
TRANSFERRIN	ENSANGT00000021949	I		-1.35856
CARBONIC ANHYDRASE EC_4.2.1.1 CARBONATE DEHYDRATASE CA	ENSANGT00000011013	M		-1.11194
CHITINASE	ENSANGT00000021644	M		-1.00877
LIPASES	ENSANGT00000012433	M		-1.04159
POLYPEPTIDE N ACETYLGALACTOSAMINYLTRANSFERASE EC_2.4.1.41 UDP ACETYLGALACTOSAMINYLTRANSFERASE UDP GALNAC:POLYPEPTIDE N ACETYLGALACTOSAMINYLTRANSFERASE GALNAC T1	ENSANGT00000026472	M		-1.32647
VENOM ALLERGEN	ENSANGT00000021983	M		-1.14558
VENOM ALLERGEN	ENSANGT00000020404	M		-1.5748
CYTOCHROME P450 (CYP6M1)	ENSANGT00000025395	REDOX/STRESS/MIT		-1.06779
CYTOCHROME P450 (CYP6P2)	ENSANGT00000016967	REDOX/STRESS/MIT		-1.34314
GLUTATHIONE S TRANSFERASE (GSTS1-2)	ENSANGT00000010247	REDOX/STRESS/MIT		-1.03537
GLUTATHIONE S TRANSFERASE (GSTS1-1)	ENSANGT00000023810	REDOX/STRESS/MIT		-1.94979
40S RIBOSOMAL S27A	ENSANGT00000018503	RTT		-1.70123
40S RIBOSOMAL S27A	ENSANGT00000019071	RTT		-2.95501
DNA BINDING PROTEIN	ENSANGT00000017828	RTT		-1.15974
HELICASE	ENSANGT00000010592	RTT		-0.975316
RETROVIRUS RELATED POL POLYPROTEIN FROM TRANSPOSON [CONTAINS: PROTEASE EC3.4.23.- ; REVERSE TRANSCRIPTASE EC2.7.7.49 ; ENDONUCLEASE]	ENSANGT00000025211	RTT		-1.0263
REVERSE TRANSCRIPTASE	ENSANGT00000024272	RTT		-1.10257
APOLIPOPROTEIN D PRECURSOR APO D APOD	ENSANGT00000028106	TRP		-0.774514
CELLULAR RETINALDEHYDE BINDING CRALBP	ENSANGT00000024052	TRP		-0.836901
MULTIDRUG RESISTANCE ASSOCIATED	ENSANGT00000001450	TRP		-0.770587
SHORT TRANSIENT RECEPTOR POTENTIAL CHANNEL	ENSANGT00000017234	TRP		-0.769551
SORTING NEXIN	ENSANGT00000014274	TRP		-0.784697
KCNQ VOLTAGE GATED POTASSIUM CHANNEL	ENSANGT00000029238	TRP		-0.795702
UNKNOWN	ENSANGT00000021926	U		-1.46593
UNKNOWN	ENSANGT00000018328	U		-0.954397
UNKNOWN	ENSANGT00000011025	U		-0.775206
UNKNOWN	ENSANGT00000003578	U		-0.803617
UNKNOWN	ENSANGT00000020907	U		-0.913857
UNKNOWN	ENSANGT00000010523	U		-1.7448
UNKNOWN	ENSANGT00000016640	U		-1.48997
UNKNOWN	ENSANGT00000011149	U		-0.851727
UNKNOWN	ENSANGT00000014954	U		-0.858197
UNKNOWN	ENSANGT00000013659	U		-0.905093
UNKNOWN	ENSANGT00000024278	U		-1.01314
UNKNOWN	ENSANGT00000027537	U		-1.01723
UNKNOWN	ENSANGT00000026381	U		-1.06593
UNKNOWN	ENSANGT00000015420	U		-1.09523
UNKNOWN	ENSANGT00000018841	U		-0.846514
UNKNOWN	ENSANGT00000023185	U		-0.751935
UNKNOWN	ENSANGT00000027136	U		-0.764656
UNKNOWN	ENSANGT00000012531	U		-0.797122
UNKNOWN	ENSANGT00000017973	U		-0.805768
UNKNOWN	ENSANGT00000015628	U		-0.814569
UNKNOWN	ENSANGT00000015242	U		-0.84511
UNKNOWN	ENSANGT00000017153	U		-0.867735
UNKNOWN	ENSANGT00000018379	U		-0.883704
UNKNOWN	ENSANGT00000010073	U		-0.893428
UNKNOWN	ENSANGT00000028842	U		-0.896534
UNKNOWN	ENSANGT00000021831	U		-0.915601
UNKNOWN	ENSANGT00000011133	U		-0.926714
UNKNOWN	ENSANGT00000013890	U		-0.93536
UNKNOWN	ENSANGT00000000270	U		-0.972729
UNKNOWN	ENSANGT00000029500	U		-1.06291
UNKNOWN	ENSANGT00000021605	U		-1.12282
UNKNOWN	ENSANGT00000029545	U		-1.19828
UNKNOWN	ENSANGT00000011687	U		-1.20699
UNKNOWN	ENSANGT00000025208	U		-1.27782
UNKNOWN	ENSANGT00000020944	U		-1.67907
UNKNOWN	ENSANGT00000016153	U		-0.762191
UNKNOWN	ENSANGT00000009630	U		-1.38995
UNKNOWN	ENSANGT00000013873	U		-0.780375
UNKNOWN	ENSANGT00000017752	U		-2.49035
UNKNOWN	ENSANGT00000018686	U		-1.8822
UNKNOWN	ENSANGT00000018751	U		-0.766026
UNKNOWN	ENSANGT00000019347	U		-2.39507
UNKNOWN	ENSANGT00000019896	U		-1.06237
UNKNOWN	ENSANGT00000020990	U		-1.08916
UNKNOWN	ENSANGT00000022053	U		-0.805288
UNKNOWN	ENSANGT00000022910	U		-2.24808
UNKNOWN	ENSANGT00000023177	U		-0.790502
UNKNOWN	ENSANGT00000024774	U		-3.09723
UNKNOWN	ENSANGT00000024934	U		-0.979404
UNKNOWN	ENSANGT00000027063	U		-2.00144
UNKNOWN	ENSANGT00000028431	U		-1.10568
UNKNOWN	ENSANGT00000029417	U		-0.938379
UNKNOWN	ENSANGT00000029467	U		-0.976473
UNKNOWN	ENSANGT00000013811	U		-0.920721
UNKNOWN	ENSANGT00000027667	U		-0.952385
UNKNOWN	ENSANGT00000019340	U		-0.754959
UNKNOWN	ENSANGT00000021185	U		-0.762867
UNKNOWN	ENSANGT00000022602	U		-0.764382
UNKNOWN	ENSANGT00000020775	U		-0.768604
UNKNOWN	ENSANGT00000005715	U		-0.778231
UNKNOWN	ENSANGT00000027348	U		-0.786172
UNKNOWN	ENSANGT00000028449	U		-0.791073
UNKNOWN	ENSANGT00000019373	U		-0.79223
UNKNOWN	ENSANGT00000012032	U		-0.792455
UNKNOWN	ENSANGT00000022844	U		-0.79532
UNKNOWN	ENSANGT00000014412	U		-0.798973
UNKNOWN	ENSANGT00000026887	U		-0.821228
UNKNOWN	ENSANGT00000023164	U		-0.831858
UNKNOWN	ENSANGT00000015311	U		-0.855801
UNKNOWN	ENSANGT00000025341	U		-0.861762
UNKNOWN	ENSANGT00000015320	U		-0.887399
UNKNOWN	ENSANGT00000025829	U		-0.889199
UNKNOWN	ENSANGT00000029467	U		-0.911196
UNKNOWN	ENSANGT00000022608	U		-0.92399
UNKNOWN	ENSANGT00000013338	U		-0.925376
UNKNOWN	ENSANGT00000023984	U		-0.964761
UNKNOWN	ENSANGT00000022579	U		-0.975259
UNKNOWN	ENSANGT00000015838	U		-1.00786
UNKNOWN	ENSANGT00000016377	U		-1.02017
UNKNOWN	ENSANGT00000026536	U		-1.02126
UNKNOWN	ENSANGT00000014524	U		-1.06143
UNKNOWN	ENSANGT00000026728	U		-1.07178
UNKNOWN	ENSANGT00000010363	U		-1.07662
UNKNOWN	ENSANGT00000022191	U		-1.10231
UNKNOWN	ENSANGT00000026808	U		-1.15451
UNKNOWN	ENSANGT00000029075	U		-1.19284
UNKNOWN	ENSANGT00000017601	U		-1.20547
UNKNOWN	ENSANGT00000012404	U		-1.21636
UNKNOWN	ENSANGT00000015553	U		-1.25529
UNKNOWN	ENSANGT00000028272	U		-1.26545
UNKNOWN	ENSANGT00000019220	U		-1.37916
UNKNOWN	ENSANGT00000019347	U		-1.38852
UNKNOWN	ENSANGT00000027676	U		-1.3974
UNKNOWN	ENSANGT00000012154	U		-1.40359
UNKNOWN	ENSANGT00000011078	U		-1.46638
UNKNOWN	ENSANGT00000026328	U		-1.46801
UNKNOWN	ENSANGT00000019958	U		-1.50471
UNKNOWN	ENSANGT00000021891	U		-1.51592
UNKNOWN	ENSANGT00000016501	U		-1.56654
UNKNOWN	ENSANGT00000026469	U		-1.78704
UNKNOWN	ENSANGT00000027063	U		-1.84205
UNKNOWN	ENSANGT00000018686	U		-1.90224
UNKNOWN	ENSANGT00000027187	U		-2.01229
UNKNOWN	ENSANGT00000017752	U		-2.02254
UNKNOWN	ENSANGT00000023578	U		-2.05796
UNKNOWN	ENSANGT00000016330	U		-2.06709
UNKNOWN	ENSANGT00000019363	U		-2.3922
UNKNOWN	ENSANGT00000015324	U		-2.40259
UNKNOWN	ENSANGT00000016324	U		-2.44152
UNKNOWN	ENSANGT00000022910	U		-2.56151
UNKNOWN	ENSANGT00000014496	U		-2.97573
UNKNOWN	ENSANGT00000015940	U		-3.11082
UNKNOWN	ENSANGT00000017889	U		-3.2107
UNKNOWN	ENSANGT00000024774	U		-3.25647
UNKNOWN	ENSANGT00000017818	U		-3.28999
