# Supplementary material for: Continuous exposure to Plasmodium results in decreased susceptibility and transcriptomic divergence of the Anopheles gambiae immune system
Source: BMC Genomics. 2007 Dec 5;8:451. doi: 10.1186/1471-2164-8-451 (PMC2234432; doi:10.1186/1471-2164-8-451)
Supplement: Additional file 5 — Genes with higher expression in the exposed lines. Genes with higher expression in the exposed lines as compared to the control line. Gene names, their corresponding transcript IDs (ENSANGT numbers), and the average log2-fold differences are shown (Gen 13A, Gen 14B, Gen15A, Gen15B, and Gen16A). The fold difference represents the average of the five exposed sets of mosquitoes. The genes are sorted into groups (column C) according to their function (see also Fig. 2 for nomenclature of the group names). CS = cytoskeleton, structure; D = diverse function; DIG = digestive; I = immunity; M = metabolism; RSM = redox, stress, mitochondrial; RTT = replication, transcription, translation; TRP = transport; U = unknown function; D = diverse function. The nomenclature used for the cytochrome P450 follows [42]. [file 1471-2164-8-451-S5.xls]

## Sheet: Sheet1
Gene Name	ENSANGT ID	Functional Group		Average log2 value
ACTIN DEPOLYMERIZING FACTOR UNCOORDINATED 60	ENSANGT00000024851	CS		0.816388
CADHERIN	ENSANGT00000016223	CS		0.959737
CHITIN BINDING PROTEIN	ENSANGT00000024115	CS		0.978426
CUTICLE	ENSANGT00000013340	CS		0.999241
DYNACTIN	ENSANGT00000012820	CS		1.03722
SEPTIN	ENSANGT00000015913	CS		0.901821
TROPOMYSIN	ENSANGT00000013307	CS		0.806653
ACYL COA DESATURASE EC1.14.19.1 STEAROYL COA DESATURASE FATTY ACID DESATURASE DELTA 9 DESATURASE	ENSANGT00000024910	D		0.817518
ADENYLATE CYCLASE TYPE EC4.6.1.1 ATP PYROPHOSPHATE LYASE ADENYLYL CYCLASE	ENSANGT00000011824	D		0.950512
ALKALINE PHOSPHATASE PRECURSOR EC_3.1.3.1	ENSANGT00000025655	D		0.939799
ANION EXCHANGE BAND 3	ENSANGT00000005913	D		0.851929
ASPARTYL/ASPARAGINYL BETA HYDROXYLASE EC1.14.11.16 ASPARTATE BETA HYDROXYLASE ASP BETA HYDROXYLASE PEPTIDE ASPARTATE BETA DIOXYGENASE	ENSANGT00000004480	D		0.978564
CHYMOTRYPSIN SERINE PROTEASE, FAMILY S1	ENSANGT00000021092	D		1.186
CONSERVED OLIGOMERIC GOLGI COMPLEX COMPONENT 6	ENSANGT00000011010	D		0.898522
IMPORTIN B	ENSANGT00000011316	D		0.791032
LIPRIN BETA 1 TYROSINE PHOSPHATASE RECEPTOR TYPE F POLYPEPTIDE INTERACTING BINDING 1 PTPRF INTERACTING BINDING 1	ENSANGT00000016082	D		0.88522
LOW DENSITY LIPOPROTEIN RECEPTOR	ENSANGT00000026358	D		0.788236
MONOCYTE TO MACROPHAGE DIFFERENTIATION	ENSANGT00000017086	D		0.922627
NETRINS	ENSANGT00000012492	D		0.812721
NOCTURNIN CCR4 HOMOLOG	ENSANGT00000014775	D		0.845051
NUCLEAR RNA EXPORT FACTOR 1 TIP ASSOCIATING TIP ASSOCIATED EXPORT FACTOR TAP	ENSANGT00000029585	D		0.818359
OPSIN	ENSANGT00000014846	D		1.40968
PHOSPHOLIPASE ADRAB B PRECURSOR EC3.1.-.-	ENSANGT00000024280	D		1.01079
PRECURSOR	ENSANGT00000011235	D		0.848704
PRESYNAPTIC SYNAPSE ASSOCIATED DISCS LARGE HOMOLOG	ENSANGT00000002259	D		0.758348
PROTEASOME INHIBITOR PI31 SUBUNIT HPI31	ENSANGT00000019186	D		0.921823
RETICULON	ENSANGT00000010107	D		1.23619
RETINOBLASTOMA 2.130 KDA RETINOBLASTOMA ASSOCIATED PRB2 P130 RBR 2	ENSANGT00000004305	D		1.0471
RING FINGER	ENSANGT00000025925	D		0.839858
SWD1 COMPLEX PROTEIN	ENSANGT00000016257	D		0.988303
TELOMERASE BINDING P23 HSP90 CO CHAPERONE PROGESTERONE RECEPTOR COMPLEX P23	ENSANGT00000022042	D		0.770693
TETRATRICOPEPTIDE REPEAT 14 TPR REPEAT 14	ENSANGT00000022679	D		0.812896
THYROID HORMONE RECEPTOR ASSOCIATED COMPLEX 230 KDA COMPONENT TRAP230 ACTIVATOR RECRUITED COFACTOR 240 KDA COMPONENT ARC240 CAG REPEAT 45 OPA CONTAINING TRINUCLEOTIDE REPEAT CONTAINING 11	ENSANGT00000003011	D		0.916232
TRANSCRIPTION COMPLEX SUBUNIT 2 CCR4 ASSOCIATED FACTOR 2	ENSANGT00000010439	D		0.863041
TRANSLATIONALLY CONTROLLED TUMOR PROTEIN	ENSANGT00000021085	D		0.751474
TRIACYLGLYCEROL LIPASE GASTRIC PRECURSOR EC_3.1.1.3 GASTRIC LIPASE GL	ENSANGT00000013780	D		0.885853
UBIQUITIN LIGASE E3A EC6.3.2.- ONCOGENIC ASSOCIATED E6 AP	ENSANGT00000014983	D		1.2327
VALYL TRNA SYNTHETASE EC6.1.1.9 VALINE TRNA LIGASE VALRS	ENSANGT00000027042	D		0.921385
ZINC FINGER	ENSANGT00000015211	D		0.802228
TRY1	ENSANGT00000018367	DIG		0.932632
CECROPIN 3	ENSANGT00000011995	I		0.822613
CED6	ENSANGT00000021640	I		1.67095
CTLMA1	ENSANGT00000018331	I		0.753972
FBN30	ENSANGT00000008282	I		1.04209
PGRPLC1	ENSANGT00000010323	I		0.793419
TEP	ENSANGT00000019522	I		0.77922
TOLL PRECURSOR	ENSANGT00000018041	I		0.878436
ACETYL CO-A HYDROLASE	ENSANGT00000013071	M		0.781255
ACID PHOSPHATASE EC3.1.3.2	ENSANGT00000018380	M		0.7844
ALPHA 1 3 FUCOSYLTRANSFERASE GALACTOSIDE 3 L FUCOSYLTRANSFERASE FUCOSYLTRANSFERASE FUCT	ENSANGT00000010170	M		0.951583
FATTY ACID SYNTHASE	ENSANGT00000016695	M		1.10113
URIDINE 5' MONOPHOSPHATE SYNTHASE UMP SYNTHASE [INCLUDES: OROTATE PHOSPHORIBOSYLTRANSFERASE EC2.4.2.10 OPRTASE ; OROTIDINE 5' PHOSPHATE DECARBOXYLASE EC4.1.1.- 23 OMPDECASE ]	ENSANGT00000011669	M		0.871691
CYTOCHROME P450 (CYP4C37)	ENSANGT00000019380	REDOX/STRESS/MIT		0.758256
CYTOCHROME P450 (CYP6M4)	ENSANGT00000025086	REDOX/STRESS/MIT		0.758104
DNAJ HOMOLOG SUBFAMILY MEMBER	ENSANGT00000022059	REDOX/STRESS/MIT		0.936103
DNAJ HOMOLOG SUBFAMILY MEMBER	ENSANGT00000020449	REDOX/STRESS/MIT		0.884618
40S RIBOSOMAL S27	ENSANGT00000019453	RTT		0.761166
40S RIBOSOMAL S27A	ENSANGT00000012302	RTT		0.814366
40S RIBOSOMAL SA P40	ENSANGT00000020171	RTT		0.835087
60S RIBOSOMAL L27	ENSANGT00000026150	RTT		0.7761
60S RIBOSOMAL L5	ENSANGT00000005182	RTT		0.825853
ELONGATION FACTOR 1 ALPHA EF 1 ALPHA	ENSANGT00000018372	RTT		0.852222
ELONGATION FACTOR 2 EF 2	ENSANGT00000018623	RTT		0.775421
HETEROGENEOUS NUCLEAR RIBONUCLEOPROTEIN	ENSANGT00000018356	RTT		1.01019
PROBABLE ATP DEPENDENT RNA HELICASE DEAD BOX	ENSANGT00000000531	RTT		0.789727
RNA BINDING PROTEIN	ENSANGT00000027730	RTT		1.10869
RNA POLYMERASE II ELONGATION FACTOR ELL ELEVEN NINETEEN LYSINE RICH LEUKEMIA	ENSANGT00000011430	RTT		0.9448
RNA POLYMERASE TRANSCRIPTIONAL REGULATION MEDIATOR SUBUNIT 6 HOMOLOG ACTIVATOR RECRUITED COFACTOR 33 KDA COMPONENT ARC33 NY REN 28 ANTIGEN	ENSANGT00000011842	RTT		1.18348
SPLICING FACTOR ARGININE/SERINE RICH PRE SPLICING FACTOR	ENSANGT00000024754	RTT		1.25296
TRANSCRIPTION FACTOR AP 1 PROTO ONCOGENE C JUN	ENSANGT00000020405	RTT		1.00177
CATIONIC AMINO ACID TRANSPORTER CAT AMINO ACID TRANSPORTER	ENSANGT00000016244	TRP		0.832696
COPPER TRANSPORTER	ENSANGT00000019867	TRP		0.874636
EQUILIBRATIVE NUCLEOSIDE TRANSPORTER EQUILIBRATIVE NITROBENZYLMERCAPTOPURINE RIBOSIDE NUCLEOSIDE TRANSPORTER EQUILIBRATIVE NBMPR NUCLEOSIDE TRANSPORTER NUCLEOSIDE TRANSPORTER TYPE SOLUTE CARRIER FAMILY 29 MEMBER	ENSANGT00000010645	TRP		0.82734
IMPORTIN ALPHA SUBUNIT KARYOPHERIN ALPHA SUBUNIT	ENSANGT00000015835	TRP		0.770584
MULTIDRUG RESISTANCE ASSOCIATED	ENSANGT00000026634	TRP		0.776463
MULTIDRUG RESISTANCE P GLYCOPROTEIN	ENSANGT00000000682	TRP		0.980356
ORGANIC CATION/CARNITINE TRANSPORTER 2 SOLUTE CARRIER FAMILY 22 MEMBER 5 HIGH AFFINITY SODIUM DEPENDENT CARNITINE COTRANSPORTER	ENSANGT00000013892	TRP		1.49306
SODIUM DEPENDENT MULTIVITAMIN TRANSPORTER NA + DEPENDENT MULTIVITAMIN TRANSPORTER	ENSANGT00000026570	TRP		0.955361
TRANSPORTER SOLUTE CARRIER FAMILY 35 MEMBER	ENSANGT00000010031	TRP		1.03885
UNKNOWN	ENSANGT00000005118	U		1.4675
UNKNOWN	ENSANGT00000001286	U		1.40793
UNKNOWN	ENSANGT00000019191	U		1.12922
UNKNOWN	ENSANGT00000014347	U		1.10267
UNKNOWN	ENSANGT00000026123	U		1.06553
UNKNOWN	ENSANGT00000009609	U		1.25855
UNKNOWN	ENSANGT00000011182	U		1.2001
UNKNOWN	ENSANGT00000022209	U		0.959606
UNKNOWN	ENSANGT00000016717	U		0.836068
UNKNOWN	ENSANGT00000024520	U		0.778849
UNKNOWN	ENSANGT00000011077	U		1.25796
UNKNOWN	ENSANGT00000016421	U		1.53875
UNKNOWN	ENSANGT00000014649	U		1.27353
UNKNOWN	ENSANGT00000017454	U		1.11095
UNKNOWN	ENSANGT00000015682	U		1.07806
UNKNOWN	ENSANGT00000017872	U		1.02314
UNKNOWN	ENSANGT00000014848	U		1.01908
UNKNOWN	ENSANGT00000003976	U		0.990498
UNKNOWN	ENSANGT00000024039	U		0.989732
UNKNOWN	ENSANGT00000026485	U		0.971103
UNKNOWN	ENSANGT00000029266	U		0.970695
UNKNOWN	ENSANGT00000015525	U		0.967652
UNKNOWN	ENSANGT00000025190	U		0.960337
UNKNOWN	ENSANGT00000010752	U		0.9492
UNKNOWN	ENSANGT00000016502	U		0.946741
UNKNOWN	ENSANGT00000015013	U		0.923852
UNKNOWN	ENSANGT00000027223	U		0.905047
UNKNOWN	ENSANGT00000027124	U		0.904821
UNKNOWN	ENSANGT00000016899	U		0.893825
UNKNOWN	ENSANGT00000010653	U		0.872559
UNKNOWN	ENSANGT00000015861	U		0.855034
UNKNOWN	ENSANGT00000015861	U		0.853952
UNKNOWN	ENSANGT00000026779	U		0.850835
UNKNOWN	ENSANGT00000024637	U		0.833542
UNKNOWN	ENSANGT00000027155	U		0.831215
UNKNOWN	ENSANGT00000006535	U		0.830394
UNKNOWN	ENSANGT00000016899	U		0.825104
UNKNOWN	ENSANGT00000029045	U		0.814841
UNKNOWN	ENSANGT00000026580	U		0.814469
UNKNOWN	ENSANGT00000029644	U		0.80132
UNKNOWN	ENSANGT00000029622	U		0.774184
UNKNOWN	ENSANGT00000029266	U		0.770384
UNKNOWN	ENSANGT00000016899	U		0.764385
UNKNOWN	ENSANGT00000010885	U		0.753699
UNKNOWN	ENSANGT00000022233	U		0.752639
